# Supplementary material for: Combined Experimental and Theoretical Investigation into the Photophysical Properties of Halogenated Coelenteramide Analogs
Source: Molecules. 2022 Dec 14;27(24):8875. doi: 10.3390/molecules27248875 (PMC9781228; doi:10.3390/molecules27248875)
Supplement: Supplementary file 1 [file molecules-27-08875-s001.zip]

Archive with 1 entries (1 files):
- molecules-2066912-supplementary.pdf
